# Supplementary material for: K+-Driven Cl−/HCO3− Exchange Mediated by Slc4a8 and Slc4a10
Source: Int J Mol Sci. 2024 Apr 22;25(8):4575. doi: 10.3390/ijms25084575 (PMC11050268; doi:10.3390/ijms25084575)
Supplement: Supplementary file 1 [file ijms-25-04575-s001.zip]

Archive with 1 entries (1 files):
- ijms-2944687-supplementary.pdf
